# Supplementary material for: Brain scaling in mammalian evolution as a consequence of concerted and mosaic changes in numbers of neurons and average neuronal cell size
Source: Front Neuroanat. 2014 Aug 11;8:77. doi: 10.3389/fnana.2014.00077 (PMC4127475; doi:10.3389/fnana.2014.00077)
Supplement: Supplementary file 1 [file Presentation1.ZIP]

Archive with 5 entries (5 files):
- Supp Fig 16.PDF
- Supp Fig 17.PDF
- Supp Fig 18.PDF
- Supp Fig 19.PDF
- Supp Figures legends.pdf
